# Supplementary material for: The Effects of Ultra-High Pressure Combined with Egg White Protein on the Gel Physical Properties of Reduced-Salt Shrimp Surimi
Source: Foods. 2025 Jun 19;14(12):2144. doi: 10.3390/foods14122144 (PMC12191933; doi:10.3390/foods14122144)
Supplement: Supplementary file 1 [file foods-14-02144-s001.zip]

Archive with 1 entries (1 files):
- foods-3688801-supplementary.pdf
